# Supplementary material for: A monocyte gene expression signature in the early clinical course of Parkinson’s disease
Source: Sci Rep. 2018 Jul 17;8:10757. doi: 10.1038/s41598-018-28986-7 (PMC6050266; doi:10.1038/s41598-018-28986-7)
Supplement: Supplementary file 1 — Supplementary Table 1 [file 41598_2018_28986_MOESM1_ESM.xls]

## Sheet: supp_table_disregulated
Gene	Control MAD	PD MAD	Scaled Control MAD	Scaled PD MAD	KS 2-sample variability p-value
RNA28S5	109.007	9.2365	0.680966	0.157398	1.88798e-05
MFSD11	8.167	1.306	0.424304	0.121415	0.00121621
LPXN	2.7525	0.7495	0.199464	0.0482599	0.00121621
FAM129B	5.369	2.0275	0.237924	0.103283	0.00121621
ZDHHC12	3.6615	1.2745	0.323083	0.139465	0.00121621
RNA45S5	44.6805	5.061	0.692152	0.208139	0.00121621
CLIP4	1.2375	0.3785	0.186399	0.0526023	0.00121621
PFDN1	2.5735	0.837	0.193373	0.0738193	0.00121621
ODF3B	24.3115	10.2245	0.344229	0.220009	0.00121621
HSPA1B	0.4985	0.154	0.40153	0.148077	0.00121621
HLA-DQB1	118.366	41.832	0.725515	0.375005	0.00121621
CHMP1B	17.3485	2.761	0.365987	0.0933212	0.00121621
IER5L	3.0785	0.6625	0.336228	0.110823	0.00121621
LOC100133286	2.538	0.925	0.379684	0.174611	0.00121621
BBC3	3.0515	1.2435	0.440459	0.22265	0.00121621
CPSF1	2.623	0.9125	0.2739	0.151679	0.00121621
TOP1	0.7825	0.1785	0.253113	0.0700962	0.00689865
GZF1	3.23	1.062	0.402242	0.187749	0.00689865
PLXND1	3.314	2.406	0.260442	0.215235	0.00689865
RPS16	33.45	7.4275	0.334895	0.124718	0.00689865
GDI1	4.009	1.065	0.243538	0.103363	0.00689865
MYD88	7.909	1.492	0.357987	0.1094	0.00689865
FAM118A	0.9505	2.1175	0.228843	0.366476	0.00689865
LAP3	2.0915	10.5605	0.0627447	0.28342	0.00689865
AHSA2	2.9245	1.1565	0.293521	0.192573	0.00689865
MAD2L2	2.455	1.631	0.219903	0.1705	0.00689865
RNF138	3.3965	1.28	0.267167	0.10545	0.00689865
FAM198B	1.7745	2.991	0.0685969	0.11359	0.00689865
DENND6A	1.317	0.7655	0.176589	0.115617	0.00689865
FAAP100	1.5495	0.912	0.207374	0.153561	0.00689865
NDUFAF3	2.6385	0.9665	0.173278	0.0629498	0.00689865
FNIP1	1.3275	0.6075	0.237032	0.117335	0.00689865
TCTEX1D4	0.8515	4.0205	0.111322	0.47963	0.00689865
RHBDF2	3.1205	0.5745	0.216671	0.0678797	0.00689865
HLX-AS1	2.935	0.794	0.476693	0.17668	0.00689865
PDHB	1.027	1.6415	0.0667729	0.102102	0.00689865
KIFC2	2.52	0.5845	0.395822	0.181268	0.00689865
S100A4	44.5945	138.068	0.0477589	0.139589	0.00689865
RAB12	2.4925	0.7615	0.256522	0.0985888	0.00689865
NEU4	0.846	0.193	0.79849	0.73805	0.00689865
SHARPIN	2.1525	1.304	0.246324	0.189466	0.00689865
SPNS1	7.256	2.6485	0.355155	0.187107	0.00689865
CDC42SE1	9.705	3.507	0.165835	0.0628236	0.00689865
PICALM	8.7025	3.7715	0.205245	0.0864666	0.00689865
OAF	3.902	1.498	0.222723	0.112122	0.00689865
RPS20	26.873	12.299	0.142068	0.0634653	0.00689865
RP2	5.8405	1.5415	0.238622	0.0620759	0.00689865
TUBB6	2.7265	0.7215	0.326097	0.0934646	0.00689865
WDR13	3.6255	1.5825	0.21254	0.117101	0.00689865
KTN1	1.905	1.174	0.119728	0.0734622	0.00689865
DUSP7	3.061	1.4445	0.308398	0.186761	0.00689865
BCL2A1	14.817	5.37	0.235949	0.107802	0.00689865
ZDHHC5	1.2485	0.5805	0.142914	0.0699735	0.00689865
PNKD	2.3875	0.743	0.233257	0.0984823	0.00689865
METTL22	1.3495	0.2215	0.21637	0.0511725	0.00689865
NCBP1	0.2885	0.5825	0.0772837	0.156565	0.00689865
COASY	1.8185	0.805	0.236445	0.13715	0.00689865
BAZ2B	1.6765	0.603	0.228437	0.0881772	0.00689865
S1PR4	9.362	3.036	0.319451	0.132011	0.00689865
ETV3	0.948	0.4625	0.27312	0.171742	0.00689865
EIF4EBP1	6.4705	2.3575	0.235857	0.119243	0.00689865
PF4V1	2.216	4.4955	0.842105	0.762466	0.00689865
TIMP2	1.554	4.9695	0.0683934	0.22419	0.00689865
BAD	3.1815	0.843	0.247395	0.0791772	0.00689865
SNRNP70	8.379	3.3365	0.242469	0.168958	0.00689865
LUC7L3	0.54	2.144	0.0733646	0.279823	0.00689865
HK3	33.43	7.9995	0.326021	0.124921	0.00689865
FBXW5	8.3105	4.052	0.219764	0.142235	0.00689865
CCNC	1.312	0.422	0.140388	0.0407297	0.00689865
TNF	3.4005	1.4385	0.500368	0.376078	0.00689865
MICU1	2.63	1.866	0.146751	0.111917	0.00689865
ABHD17A	2.4355	0.4235	0.349401	0.0992966	0.00689865
REL	2.8915	1.154	0.295942	0.135637	0.00689865
BSCL2	2.0465	1.0435	0.260933	0.143792	0.00689865
NCF1C	4.305	1.2665	0.412435	0.173114	0.00689865
CXCR2P1	3.068	1.436	0.488069	0.170993	0.00689865
LDLR	1.018	0.3015	0.317877	0.0810811	0.00689865
RRM2B	1.468	0.796	0.23903	0.136057	0.00689865
ST20	1.8725	0.4735	0.293541	0.118657	0.00689865
CDK2AP2	3.223	1.2525	0.342381	0.152419	0.00689865
CDKN1B	8.632	2.3435	0.171394	0.0541881	0.00689865
VBP1	1.9795	0.6195	0.208116	0.0636985	0.00689865
