# Supplementary material for: A monocyte gene expression signature in the early clinical course of Parkinson’s disease
Source: Sci Rep. 2018 Jul 17;8:10757. doi: 10.1038/s41598-018-28986-7 (PMC6050266; doi:10.1038/s41598-018-28986-7)
Supplement: Supplementary file 2 — Supplementary Table 2 [file 41598_2018_28986_MOESM2_ESM.xls]

## Sheet: supp_table_diffExpression
Gene	Control Median	PD Median	Log2 Fold Change	KS 2-sample Expression p-value
LOC728392	10.463	4.692	-1.00998	0.00689865
GLTPD2	15.221	7.0915	-1.00338	0.00121621
LOC200772	5.6745	2.508	-0.928011	0.00689865
AMDHD2	8.667	4.606	-0.786096	0.00689865
GADD45B	44.3025	26.027	-0.745189	0.00121621
ATF4	74.83	45.522	-0.704856	0.00689865
UBXN11	35.466	22.44	-0.637579	0.00689865
PIM3	77.168	49.2825	-0.636522	0.00689865
RAB4B	16.3745	10.2125	-0.631863	0.00689865
FAM20C	11.3055	6.974	-0.625928	0.00689865
PRDX2	11.982	7.4425	-0.62077	0.00689865
GSDMD	35.494	24.141	-0.537617	0.00689865
SNHG15	12.545	8.542	-0.505397	0.00689865
PQBP1	24.396	17.2915	-0.473428	0.00689865
NCF1	13.7675	9.896	-0.438627	0.00689865
RAB1B	37.68	27.867	-0.422167	0.00689865
RPS14	512.207	382.596	-0.419951	0.00689865
TMEM104	4.992	3.605	-0.379836	0.00689865
ITGAL	52.543	41.0075	-0.350051	0.00689865
SREBF1	6.3085	4.8465	-0.322002	0.00689865
HAGH	8.3815	6.5445	-0.314393	0.00689865
RPS4X	233.692	190.32	-0.294777	0.00689865
TOMM7	60.4705	49.174	-0.292954	0.00689865
DNASE2	11.1445	8.974	-0.284059	0.00689865
SIAH2	13.0335	11.2445	-0.196741	0.00689865
MFF	9.4505	8.3405	-0.162	0.00121621
NDUFC1	7.3835	8.465	0.17505	0.00689865
MTIF3	9.9495	11.6215	0.205018	0.00689865
LMNB1	14.1585	18.734	0.380556	0.00689865
RPL32	192.449	251.417	0.383859	0.00689865
CPPED1	14.3545	19.262	0.400115	0.00689865
HIST1H2AC	94.2265	125.696	0.411942	0.00689865
HIST1H1C	65.6815	92.539	0.488281	0.00121621
USMG5	12.4595	18.0405	0.500447	0.00689865
SGMS2	5.9405	9.2945	0.568762	0.00689865
SCARNA8	48.217	77.787	0.678801	0.00689865
RNU4-2	24501.7	40760.4	0.734266	0.00689865
SCARNA11	146.158	269.625	0.878929	0.00689865
SCARNA16	430.392	907.845	1.07503	0.00689865
